# Supplementary material for: Brain milieu induces early microglial maturation through the BAX-Notch axis
Source: Nat Commun. 2022 Oct 17;13:6117. doi: 10.1038/s41467-022-33836-2 (PMC9576735; doi:10.1038/s41467-022-33836-2)
Supplement: Supplementary file 12 — Source Data [file 41467_2022_33836_MOESM12_ESM.xlsx]

## Sheet: Figure 1
	2dpf-sib-PM	2dpf-cq55-PM	2dpf-sib-AM	2dpf-cq55-AM	2dpf-sib-RM	2dpf-cq55-RM	3dpf-sib-PM	3dpf-cq55-PM	3dpf-sib-AM	3dpf-cq55-AM	3dpf-sib-RM	3dpf-cq55-RM	6dpf-sib-PM	6dpf-cq55-PM	6dpf-sib-AM	6dpf-cq55-AM	6dpf-sib-RM	6dpf-cq55-RM
	4	2	1	0	0	0	6	8	17	2	0	0	1	5	3	0	18	0
	3	2	1	0	0	0	7	9	18	0	0	0	0	4	2	0	22	0
	2	2	0	0	0	0	9	9	19	1	0	0	0	1	2	0	16	0
	3	3	0	0	0	0	4	7	12	1	1	0	0	6	4	0	17	0
	2	3	0	0	0	0	3	6	18	0	0	0	1	6	1	0	13	0
							11	8	15	1	0	0	0	2	2	0	11	0
													1		1		16
	0.3972		0.1411				0.3971		<0.0001		0.3409		0.0011		0.0005		<0.0001
	PM	AM	cq55 M		PM	AM		cq55 M		PM	AM		cq55 M
	1.302	0.4908	1.038		4	15	9	1		605	1104	802	35.63
	1.896	0.1662	1.464		5	11	10	1		418	634	912	201
	1.356	0.2292	2.214		3	17	16	2		270	827	794	37.93
	1.596	0.1266	1.506		4	16	18	3		412	1152	856	75.7
	1.08	0.0684	1.38		7	13	15	3		380	648	720	21.04
	0.756	0.117	1.024		6	12	14	1		572	660	692	33.03
	2.328	0.2466	1.378		2	15	12	2		169	539	525	189
	1.432	0.0786	2.778		3	13	11	5		251	1091	610	34.21
	1.789	0.3552	1.607		1	17	17	2		348	734	911	65.73
	0.931	0.1584	1.403		5	15	14	1		578	798	899	37.89
	1.345	0.2886	0.928		4	13	14	4		386	1201	734	25.67
	0.798	0.1266	0.768		3	14	11	2		276	758	589	32.1
	1.501	0.0684	1.433		1	12	17	1		490	635	1020	123
	1.436	0.117	1.457		2	17	12	2		389	534	1189	37.9
	2.01	0.2466	1.325		3	13	15	1		526	743	618	33.19
	1.309	0.0786	1.79		5	9	19	1		189	805	711	45.83
	1.279	0.3552	2.341		3	10		3		375	1008	589	27.82
	1.438	0.1584	2.301		2	18		6		349	736		25.14
	1.154	0.2886	1.809		3	12		2		327	689		26.3
	1.957	0.4101	1.702		1	14		3		405	605		39.75
	1.509	0.1362	1.056		6	15		4		167	863		61.87
	1.79	0.2187	2.103		4	19		1		356	569		93.2
	1.891	0.1355			3	13		3		284	710		85.34
		0.0697			5	8		5
		0.1027								<0.0001
		0.2309			<0.0001							<0.0001
		0.0765					<0.0001
		0.3784								<0.0001
		0.1637			0.0202
		0.2309
		0.1344
		0.0765
		0.1314
		0.2309
		0.0899						MB	VB	HB	Eye
		0.3671					sib-52 hpf	98	0	0	0
		0.1384					sib-4 dpf	151	0	3	1
		0.2366					cq55-52 hpf	86	0	0	0
		0.1327					cq55-4 dpf	38	27	9	6
		0.0897
		0.1562
	<0.0001
		<0.0001
		0.429

## Sheet: Figure 2
	H-G+ neuron	c-D+ microglia			apoeb-			apoeb+
	1.46409	0.000112328		control	1	0.99	1	0	0.01	0
	1.28343	0.000364953		baxcq55 donor	1	0.98	0.99	0	0.02	0.01
	1.52626	0.000145167		WT donor	0.0955	0.0433	0.1466	0.9045	0.9567	0.8534
	<0.0001
		PM						AM						RM
	WT	7	8	9	8	5	15	18	19	20	23	27	20	0	0	0	2	0	0
	baxcq55	9	9	9	12	6	10	0	0	0	0	0	0	0	0	0	0	0	0
	baxcq55/Tg(NBT:bax)	9	6	10	6	5	14	20	21	19	19	26	20	1	1	0	0	1	0

## Sheet: Figure 3
	sib		baxcq55			apoeb		NR		coro1a-DsRed			apoeb		NR			apoeb		NR
	DMSO	MTZ	DMSO	MTZ		control	coro1a:DN-MAML	control	coro1a:DN-MAML	control	coro1a:DN-MAML		control	DAPT	control	DAPT		control	notch1a MO	control	notch1a MO
	24	26	5	12		25	16	28	22	28	15		29	7	30	22		21	11	29	9
	25	36	3	11		28	16	27	18	32	18		31	14	32	15		21	8	27	8
	21	36	4	13		29	19	34	22	22	22		26	11	28	17		27	8	20	8
	21	30	5	11		30	11	24	23	25	19		28	14	24	16		26	5	31	8
	29	27	2	18		21	15	31	19	27	14		35	12	32	18		24	8	25	12
	30	24	5	20		26	13	18	16	26	16		16	11	22	23		20	15	20	7
	27	38	3	10		21	11	37	29				35	22	29	26		24	13	20	6
	20	24	5	16			19		24				29	15	25	8		17	8	29	10
	23	30	6	16			21		15				23	23	27	19		22	9	23	6
			6				20		22				32	11	22	15		33	14	29	5
							25		14				18	17	25	16			4	25	5
	0.0186		<0.0001				19		22				29	16	17	10				21	9
							20		22				24	15						28	22
							17		22				31							32	13
							8		23											19	15
													<0.0001		0.0001
						0.0002		0.0024		0.0004								<0.0001		<0.0001
	coro1a		apoeb		NR
	sib	mibta52b	sib	mibta52b	sib	mibta52b
	24	37	28	0	34	6
	26	33	25	3	31	3
	34	42	29	3	45	1
	40	29	14	3	48	1
	29	38	37	3	35	6
	27	14	22	1	47	2
	28		14	1	39	9
	30		23	2	36	2
	30		23	3	46	7
	36		21		38	6
	0.6387		<0.0001		<0.0001

## Sheet: Figure 4
		active Casp3		coro1a		mpeg1		apoeb		NR				apoeb		NR					apoeb-			apoeb+
		sib	dlb-/-	sib	dlb-/-	sib	dlb-/-	sib	dlb-/-	sib	dlb-/-			control	dlb MO	control	dlb MO			control	1	0.9967	0.9838	0	0.0033	0.016129
		41	33	30	22	21	22	18	7	28	8			31	13	28	10			HuC:dlb	0.716418	0.7091	0.7033	0.283582	0.2909	0.2967
		31	28	16	16	22	23	9	7	25	10			15	9	25	11			HuC:dlb+coro1a:DN-MAML	0.9091	0.8444	0.8372	0.0909	0.1556	0.1628
		37	35	16	26	22	20	19	8	27	11			19	10	27	14
		33	35	18	28	25	25	14	9	30	14			31	8	30	4
		32	37	26	26	21	26	12	7	23	4			28	13	23	12
		34	38	26	18	25	25	18	11	15	12			16	8	15	10
		41	35	20	24	24	21	14	12	19	10			19	16	19	11
		36	36	18	20	27	16	15	11	27	11			26	10	27	5
		32	30	24	24	27	30	9	9	29	5			12	7	29	11
							25		4		11			21	6	20	9
																	13
		0.5149		0.6131		0.7516		0.0009		<0.0001							6
																	10
																	5
														<0.0001		<0.0001

## Sheet: Figure 5
	HF		LF		Total			HF		LF		Total
	WT	baxcq55	WT	baxcq55	WT	baxcq55		WT	baxcq55	WT	baxcq55	WT		baxcq55
	8	3	5	4	13	7		0.782488	0.864121	0.743051	1.12146	0.782488	2.52683	1.12146
	9	5	4	2	13	7		0.79892	0.756628	0.628188	0.770498	0.743051	0.383197	0.864121
	9	1	5	10	14	11		0.410032	0.799208	0.362839	0.774433	0.628188	1.79375	0.770498
	18	1	10	9	29	10		0.513528	0.482601	0.36773	0.658672	0.362839	0.959959	0.774433
	7	2	4	6	11	8		0.673635	0.414845	0.485631	0.790037	0.79892	0.816962	0.756628
	6	5	20	7	25	12		0.517404	0.399049	0.547003	0.626356	0.36773	1.16282	0.799208
								0.576416	0.528234	1.08888	0.442633	0.485631	0.638614	0.658672
	0.006		0.5714		0.0261			0.476185	0.486508	0.44438	0.689485	0.410032	0.836739	0.482601
								0.637704	0.377789	0.372429	0.573899	0.513528	0.619287	0.414845
								0.469172	0.630219	0.75543	0.669775	0.547003	2.19304	0.399049
								0.596593	0.653127	0.812675	0.872139	0.673635	0.436799	0.528234
								0.712334	1.0164	0.639528	0.549952	1.08888	0.618539	0.486508
								1.53899	0.849495	0.484879	0.412603	0.44438	1.19028	0.790037
	control	IP3-uncaging						1.41588	0.461329	0.67104	0.504349	0.517404	1.14278	0.626356
	0.000914328	0.00111146						1.88424	0.499565	0.447068	0.563673	0.576416	0.686424	0.442633
	0.000993633	0.00103703						0.916818	0.574467	0.658176	0.539793	0.476185	0.432556	0.689485
	0.000959786	0.00103703						1.03375		1.26039	1.43151	0.637704	1.24788	0.573899
	0.000966462	0.0010736						0.786922		0.718389	0.882377	0.469172	0.723897	0.669775
		0.00110378						0.685203		2.52683	0.909495	0.372429	0.419497	0.377789
								0.69222		0.383197	0.495044	0.596593	0.956951	0.872139
	0.0017							0.661963		1.16282	0.827671	0.712334	0.331883	0.549952
								0.822894		0.619287	0.594414	1.53899	0.964917	0.412603
								1.14977		2.19304	0.668862	0.75543	1.66643	0.504349
								1.01031		0.432556	0.687451	1.41588	0.734352	0.563673
								2.84155		0.419497	0.449056	0.812675	1.17916	0.539793
								1.31747		0.956951	0.367783	1.88424	0.419644	1.43151
	apoeb			NR				0.599271		0.331883	0.598926	0.916818	0.383644	0.630219
	DMSO	Nemadipine	Nilvadipine	DMSO	Nemadipine	Nilvadipine		0.956951		0.964917	0.617516	1.03375	0.877721	0.882377
	23	5	5	26	3	13		0.581503		1.66643	1.52129	0.786922	0.437905	0.909495
	15	5	4	27	4	11		0.692205		0.419644	0.480791	0.639528	0.552881	0.495044
	34	6	2	26	4	7		1.21189		0.383644	0.70445	0.685203	0.554337	0.827671
	28	5	4	21	12	5		1.36979		0.437905	0.77426	0.484879	0.830083	0.594414
	24	7	6	24	4	14		1.79375		0.552881	0.735534	0.67104	1.02327	0.668862
	29	7	5		11	12		0.959959		0.554337	0.723732	0.447068	0.557066	0.687451
	23	6	10		6			0.816962		0.830083	0.447367	0.69222	0.892891	0.449056
	38	9	4					0.638614		1.02327	0.348353	0.661963	0.706212	0.367783
	41	4	5					0.836739		0.557066	0.869716	0.658176	0.532773	0.653127
	37	5	2					0.436799		0.892891	0.28124	0.822894	0.923115	0.598926
								0.618539		0.706212		1.14977	0.496305	0.617516
	<0.0001			<0.0001				1.19028		0.532773		1.01031	0.583575	1.52129
								1.14278		0.923115		1.26039	0.463777	0.480791
	<0.0001			<0.0001				0.686424		0.496305		2.84155	0.460673	0.70445
								1.24788		0.583575		1.31747	0.545289	1.0164
								0.723897		0.545289		0.599271	0.60206	0.77426
								0.734352		0.60206		0.956951	0.466686	0.735534
								1.17916		0.484082		0.581503	0.484082	0.849495
								0.877721				0.718389		0.723732
								0.463777				0.692205		0.461329
								0.460673				1.21189		0.447367
								0.466686				1.36979		0.499565
														0.348353
														0.574467
														0.869716
														0.28124
								0.0186		0.5563			0.0226

## Sheet: Figure 6
		c-D+ cells		a-G+c-D+ cells
		DMSO	PF-CBP1 HCl	DMSO	PF-CBP1 HCl
		27	16	9	0
		20	17	7	1
		16	22	2	1
		31	13	13	0
		21	17	3	0
		24	21	14	1
		0.058		0.0043
		basic	WT	dlb MU 1	dlb MU 2	dlb MU 1+2
		0.95604	37.1316	28.1145	1.23378	13.1435
		1.00309	30.7516	24.9671	1.39324	13.0161
		1.04087	35.813	26.0304	1.65589	16.2245
		< 0.0001
			0.019
				< 0.0001
				0.0008

## Sheet: Figure 7
		IBA1		F4/80				WT	1152	730	873	510	817	1041	1134	824	498	1023	873	790	525	789	1089	1234	879	512	1210	750	838	675	732	1089	1210	798	645	1210	750	838
		WT	Baxtm1Sjk	WT	Baxtm1Sjk			Baxtm1Sjk	509	309	146	242	203	166	154	186	330	478	345	178	234	265	178	134	201	335	509	345	178	232	278	189	165	190	230	203	166	154
		65.3595	21.7865	64.8671	45.1964			< 0.0001
		77.8089	18.8105	44.7129	43.573
		56.0224	15.5618	99.5954	19.1094
		74.6965	28.9307	58.8833	25.0901
		96.0673	28.0112	93.6442	7.87092
		< 0.0001		0.0084
		P2ry12		Hexb		C1qa		Slc2a5		Fcrls
		WT	Baxtm1Sjk	WT	Baxtm1Sjk	WT	Baxtm1Sjk	WT	Baxtm1Sjk	WT	Baxtm1Sjk
		0.03764	0.01091	0.2446	0.1305	0.5541	0.3114	0.02207	0.0119	0.158	0.08199
		0.0379	0.01083	0.2314	0.136	0.5465	0.3179	0.02366	0.01149	0.1569	0.08087
		0.03636	0.01068	0.2314	0.1226	0.5465	0.3179	0.02366	0.0119	0.1569	0.08143
		< 0.0001		< 0.0001		< 0.0001		< 0.0001		< 0.0001
			Hes1-				Hes1+
		WT	0.4286	0.4286	0.4167	0.5	0.5714	0.5714	0.5833	0.5
		Baxtm1Sjk	0.75	0.8	0.6667	1	0.25	0.2	0.3333	0

## Sheet: Figure 8
	Rbpj fl/fl	Cx3cr1Cre/+Rbpj fl/fl		Rbpj fl/fl	Cx3cr1Cre/+	Cx3cr1Cre/+Rbpj fl/fl		Sall1		Tgfb1		Fcrls		Slc2a5		Gpr34			Untreated	MCSF	MCSF+DLL3		Untreated		MCSF		MCSF+DLL3
	42.623	12.957		154.936	143.869	33.2005		Rbpj fl/fl	Cx3cr1Cre/+; Rbpj fl/fl	Rbpj fl/fl	Cx3cr1Cre/+; Rbpj fl/fl	Rbpj fl/fl	Cx3cr1Cre/+; Rbpj fl/fl	Rbpj fl/fl	Cx3cr1Cre/+; Rbpj fl/fl	Rbpj fl/fl	Cx3cr1Cre/+; Rbpj fl/fl		2256.64	4424.78	4075.22		Hes1+IBA1+	Hes1-IBA1+	Hes1+IBA1+	Hes1-IBA1+	Hes1+IBA1+	Hes1-IBA1+
	35.584	6.1		110.668	154.936	22.1337		0.05784	0.0445	0.01208	0.004395	0.1263	0.06345	0.08218	0.02524	0.03284	0.001212		1615.04	3517.7	4535.4		0.0980392	0.901961	0.105	0.895	0.359712	0.640288
	27.877	9.961		99.6071	88.5396	44.2698		0.05665	0.04575	0.0125	0.004645	0.1281	0.06214	0.08333	0.02506	0.03172	0.001299		951.327	4137.17	4274.34		0.123288	0.876712	0.138365	0.861635	0.42439	0.57561
	41.62	9.83		116.208	110.675	55.3373		0.05665	0.04512	0.01359	0.00491	0.1229	0.06523	0.08333	0.02559	0.03194	0.00129						0.0930233	0.906977	0.112299	0.887701	0.439189	0.560811
	42.515	23.716		83.0059	105.141	49.8036													0.0064
	44.521	22.283		77.4722	88.5396	33.2024		<0.0001		<0.0001		<0.0001		<0.0001		<0.0001
	61.896	26.075																		0.42
	68.033	23.118		0.6188
	45.137	22.826																	0.0025
	40.565	16.403			0.0001
	44.697	27.24
	51.624	18.227		0.0003
	41.553	12.957
	52.876	6.1
	42.623	9.961
	35.584	9.83
	27.877	8.053
	41.62	8.204		Hes1			Mcm5			Dab2			Pros1			Tmem119			Gpr34			Sall1
	49.274	10.764		Untreated	MCSF	MCSF+DLL3	Untreated	MCSF	MCSF+DLL3	Untreated	MCSF	MCSF+DLL3	Untreated	MCSF	MCSF+DLL3	Untreated	MCSF	MCSF+DLL3	Untreated	MCSF	MCSF+DLL3	Untreated	MCSF	MCSF+DLL3
	33.794	11.234		0.11509	0.267	0.732	2.528	0.2885	0.3869	0.4057	0.0452	0.08401	0.04033	0.05447	0.1231	0.0289	0.0445	0.07023	0.06165	0.2494	0.3536	0.03998	0.04989	0.2003
	34.482	6.789		0.11226	0.2457	0.6071	2.672	0.2986	0.3585	0.3946	0.04018	0.07415	0.0356	0.05639	0.158	0.02774	0.05329	0.06784	0.06427	0.2201	0.3737	0.04598	0.04138	0.2207
	43.201	8.456		0.11296	0.2184	0.6113	2.691	0.3049	0.3254	0.4171	0.03908	0.06871	0.04293	0.05262	0.1395	0.02833	0.04095	0.0687	0.06251	0.2135	0.3672	0.04053	0.04826	0.2038
	35.674	8.83
	28.902	8.83		0.0008			<0.0001			<0.0001			0.0035			0.0082			0.0001			0.2503
	38.756	9.053
	43.61	9.204			0.0007			0.0317			0.0022			0.0011			0.0037			0.0004			<0.0001
	46.264	9.764
	35.734	10.234		0.0002			<0.0001			<0.0001			0.0006			<0.0001			<0.0001			<0.0001
	34.452	7.789
	43.221	13.856
	<0.0001

## Sheet: Figure S1
	2dpf				3dpf				6dpf
	sib c-D+ cells	sib a-G+c-D+ cells	cq55 c-D+ cells	cq55 a-G+ c-D+ cells	sib c-D+ cells	sib a-G+c-D+ cells	cq55 c-D+ cells	cq55 a-G+ c-D+ cells	sib c-D+ cells	sib a-G+c-D+ cells	cq55 c-D+ cells	cq55 a-G+ c-D+ cells
	3	0	2	0	23	9	9	0	6	18	2	0
	2	0	3	0	26	10	9	0	24	14	4	0
	4	0	1	0	31	6	9	0	18	13	2	0
	3	0	2	0	20	6	12	0	19	16	1	0
	3	0	4	0	22	9	6	0	18	20	7	0
	2	0	2	0	25	6	10	0	22	15	6	0
	3	0							18	16	2	0
	4	0									5	0
	3	0									5	0
											3	0
	cd36			gpnmb			scarb2a
	PM	AM	cq55 M	PM	AM	cq55 M	PM	AM	cq55 M
	0.118121	2.09217	0.0203335	0.108568	0.221288	0.00807867	0.082947	0.313166	0.00831539
	0.214393	1.38992	0.029977	0.135528	0.280097	0.00987731	0.0806788	0.252613	0.0094859
	0.11569	1.95206	0.0154099	0.117984	0.230686	0.0094095	0.107197	0.396392	0.00792156
	0.0016			0.0034			0.0056
		0.0011			0.0002			0.0017
	0.0177			0.0001			0.0007

## Sheet: Figure S2
		no heat shock				heat shock
		ctrl		cryaa:Cerulean		ctrl		cryaa:Cerulean
		sib	mut	sib	mut	sib	mut	sib	mut
		0.0674518	0.0698305	0.0813339	0.0376815	0.0883884	0.0994421	0.447512	0.283221
		0.0620683	0.0698305	0.0743254	0.0395549	0.0802141	0.102949	0.435275	0.336808
		0.0642571	0.0748424	0.0743254	0.0387409	0.075363	0.104386	0.447512	0.312083
		0.0392				0.0068
							< 0.0001
								0.0002

[truncated: 8 more sheets: Figure S3, Figure S4, Figure S5, Figure S6, Figure S7, Figure S8, Figure S9, Figure S10]
